# Supplementary material for: Hybrid Mineral/Organic Material Induces Bone Bridging and Bone Volume Augmentation in Rat Calvarial Critical Size Defects
Source: Cells. 2022 Sep 14;11(18):2865. doi: 10.3390/cells11182865 (PMC9497222; doi:10.3390/cells11182865)
Supplement: Supplementary file 1 [file cells-11-02865-s001.zip]

Archive with 1 entries (1 files):
- cells-1828553-supplementary.pdf
